# Supplementary material for: Molecular testing on bronchial washings for the diagnosis and predictive assessment of lung cancer
Source: Mol Oncol. 2020 Jun 24;14(9):2163–75. doi: 10.1002/1878-0261.12713 (PMC7463327; doi:10.1002/1878-0261.12713)
Supplement: Supplementary file 2 — Table S1. ddPCR oligonucleotide and probe sequences, annealing temperatures and size products. [file MOL2-14-2163-s002.xlsx]

## Sheet: Suppl Table 1
	SUPPLEMENTARY TABLE 1. ddPCR oligonucleotide and probe sequences, annealing temperatures and size products.
	Gene	Oligonucleotides / Probes	Sequence	Ta °C	Size (bp)
	RASSF1A	RASSF1A_F	5' -YGTTGAAGTYGGGGTTY-'3	56	89
		RASSF1A_R	5' -ACATAACCCRATTAAACCCR-'3
		RASSF1A_M_HEX	5' -HEX/CTAACAAAC/ZEN/GCGAACCGAACGAA/3IABkFQ-'3
		RASSF1A_U_FAM	5' -6-FAM/CTAACAAAC/ZEN/ACAAACCAAACAAA/3IABkFQ-'3
	PRPH	PRPH_F	5' -GAGAGTTGGAGTTGTTGGG-'3	65	98
		PRPH_R	5' -TACCCCCTAACCTCTAC-'3
		PRPH_M_HEX	5' -HEX/ACCTACACC/ZEN/CGATCACGCTCGCG/3IABkFQ-'3
		PRPH_U_FAM	5' -6-FAM/ACCTACACC/ZEN/CCATCACACTCACA/3IABkFQ-'3
	CDH1	CDH1_F	5' -GAAGTTAGTTTAGATTTTAGTT-'3	56	101
		CDH1_R	5' -ACTCCAAAAACCCATAACTAAC-'3
		CDH1_M_HEX	5' -HEX/CGCCGAACG/ZEN/AAAACAAACGCCG/3IABkFQ-'3
		CDH1_U_FAM	5' -6-FAM/CACCAAACA/ZEN/AAAACAAACACCA/3IABkFQ-'3
	DLC1	DLC1_F	5' -AGYGGYGAGTAAGGATGY -'3	58	97
		DLC1_R	5' -CRAAACAAACRAAAACRACTC -'3
		DLC1_M_HEX	5' -HEX/ACGACGACA/ZEN/CCCGAAACGCGCGCC/3IABkFQ-'3
		DLC1_U_FAM	5' -6-FAM/ACAACAACA/ZEN/CCCAAAACACACACC/3IABkFQ-'3
	HEX = Hexachlorofluorescein
	3IABkFQ = Iowa Black® Fluorescence Quencher
	6-FAM = Fluorescein
	ZEN = Internal Quencher
