# Supplementary material for: Molecular testing on bronchial washings for the diagnosis and predictive assessment of lung cancer
Source: Mol Oncol. 2020 Jun 24;14(9):2163–75. doi: 10.1002/1878-0261.12713 (PMC7463327; doi:10.1002/1878-0261.12713)
Supplement: Supplementary file 3 — Table S2. Mutation analyses in bronchial washings from cohort study patients. [file MOL2-14-2163-s003.xlsx]

## Sheet: Final-table-supp
	Supplementary Table 2. Mutation analyses in bronchial washings from cohort study patients
			CLINICAL FEATURES					MUTATION ANALYSIS RESULTS IN BRONCHIAL WASHINGS
	Sample		Diagnosis	Gender	Age at diagnosis	STAGE			EGFR	ALK	ROS1	HER2	KRAS	BRAF	MET	PIK3CA	TP53	MAP2K1	NRAS	RET fusion	ROS1 fusion	ALK fusion	ALK fusion
	B_203		AdK	F	77	3			p.L858R (0.78%)	wt	wt	wt	wr	wt	wt	wt	wt	wt	wt	ND	ND	ND
	B_204		AdK	F	64	1			wt	wt	wt	wt	wt	wt	wt	wt	wt	wt	wt	ND	ND	ND
	B_206		AdK	F	71	4			wt	wt	wt	wt	wt	wt	wt	wt	wt	wt	wt	ND	ND	ND
	B_207		AdK	F	71	1			wt	wt	wt	wt	wt	wt	wt	p.H1047R (0.54%)	wt	wt	wt	ND	ND	ND
	B_208		AdK	F	76	3			wt	wt	wt	wt	wt	wt	wt	wt	wt	wt	wt	ND	ND	ND
	B_213		AdK	M	49	2			wt	wt	wt	wt	wt	wt	wt	wt	wt	wt	wt	ND	ND	ND
	B_215		AdK	F	55	4			wt	wt	wt	wt	wt	wt	wt	wt	wt	wt	wt	ND	ND	ND
	B_221		AdK	M	41	4			wt	wt	wt	wt	wt	wt	wt	wt	wt	wt	wt	ND	ND	ND
	B_222		AdK	M	83	4			wt	wt	wt	wt	wt	wt	wt	wt	wt	wt	wt	ND	ND	ND
	B_223		AdK	M	81	4			wt	wt	wt	wt	wt	wt	wt	wt	wt	wt	wt	ND	ND	ND
	B_225		AdK	M	69	4			wt	wt	wt	wt	wt	wt	wt	wt	wt	wt	wt	ND	ND	ND
	B_228		AdK	M	80	1			wt	wt	wt	wt	wt	wt	wt	wt	wt	wt	wt	ND	ND	ND
	B_229		AdK	M	39	4			wt	wt	wt	wt	wt	wt	wt	wt	wt	wt	wt	ND	EZR(10) - ROS1(34)	ND
	B_231		AdK	F	79	1			wt	wt	wt	wt	p.Q61delins HDGETCLLDILDTAGQ (0.38%)	wt	wt	wt	wt	wt	wt	ND	ND	ND
	B_234		AdK	M	71	3			wt	wt	wt	wt	wt	wt	wt	wt	wt	wt	wt	ND	ND	ND
	B_236		AdK	F	69	1			wt	wt	wt	wt	wt	wt	wt	wt	wt	wt	wt	ND	ND	ND
	B_238		AdK	M	80	3			wt	wt	wt	wt	wt	wt	wt	wt	wt	wt	wt	ND	ND	ND
	C_005		AdK	M	60	2			wt	wt	wt	wt	wt	wt	wt	wt	p.R273H (0.05%); p.R248L (0.06%)	wt	wt	ND	ND	ND
	C_010		AdK	F	72	4			wt	wt	wt	p.E770 insEAYVM (29.60%)	wt	wt	wt	wt	p.R273C (10.30%)	wt	wt	ND	ND	ND
	C_013		AdK	F		4			wt	wt	wt	wt	wt	wt	wt	wt	wt	wt	wt	ND	ND	ND
	C_023		AdK	F	82	3			wt	wt	wt	wt	p.G12C (0.39%)	wt	wt	p.E545K (0.26%); p.H1047L (0.10%)	p.R280I (0.05%)	wt	wt	ND	ND	ND
	C_030		AdK	M	79	2			wt	wt	wt	wt	wt	wt	wt	wt	wt	wt	wt	ND	ND	ND
	C_031		AdK	M	73	1			wt	p.R1275Q (0.07%)	wt	wt	wt	wt	wt	p.H1047R (0.14%)	p.R248Q (0.28%)	wt	wt	ND	ND	ND
	C_033		AdK	F	73	1			wt	wt	wt	wt	p.G12C (3.50%)	wt	wt	wt	p.H179R (0.56%)	wt	wt	ND	ND	ND
	C_034		AdK	F	56	2			wt	wt	wt	wt	wt	wt	wt	wt	wt	wt	wt	ND	ND	ND
	C_036		AdK	M	61	4			wt	wt	wt	wt	wt	wt	wt	wt	wt	wt	wt	ND	ND	ND
	C_045		AdK	M	78	4			wt	wt	wt	wt	p.G12V (0.08%)	wt	wt	p.H1047R (0.15%)	wt	wt	wt	ND	ND	ND
	C_048		AdK	M	60	4			wt	wt	wt	wt	p.G12C (2.60%)	wt	wt	wt	wt	wt	wt	ND	ND	ND
	C_049		AdK	M	73	3			wt	wt	wt	wt	wt	wt	wt	wt	p.Y220C (0.12%)	wt	wt	ND	ND	ND
	C_051		AdK	F	71	3			wt	wt	wt	wt	p.G12V (1.00%)	wt	wt	wt	p.R248Q (0.05%)	wt	wt	ND	ND	ND
	C_057		AdK	F	71	3			wt	wt	wt	wt	wt	wt	wt	wt	wt	wt	wt	ND	ND	ND
	C_064		AdK	M	74	4			exon19: p.V738 delinsVKIPVAI (0.08%)	wt	wt	wt	wt	p.G469V (0.07%)	wt	wt	wt	wt	wt	ND	ND	ND
	C_069		AdK	F	82	4			wt	wt	wt	wt	wt	wt	wt	p.E542K (0.05%); p.H1047R (0.18%)	p.C176F (11.20%); p.Y234C (0.05%); p.H179R (0.06%)	wt	wt	ND	ND	ND
	C_070		AdK	M	63	4			wt	wt	wt	wt	p.Q61L (9.60%)	wt	wt	wt		wt	wt	ND	ND	ND
	C_071		AdK	M	68	4			wt	wt	wt	wt	p.G12V (0.40%)	wt	wt	wt	wt	wt	wt	ND	ND	ND
	R_008		AdK	F	59	3			p.G719A (1.10%); p.E709A (1.10%)	wt	wt	wt	wt	wt	wt	wt	wt	wt	wt	ND	ND	ND
	R_014		AdK	F	57	2			wt	wt	wt	wt	p.G12C (0.32%)	wt	wt	wt	wt	wt	wt	ND	ND	ND
	R_046		AdK	M	88	4			wt	wt	wt	wt	p.G12A (0.21%)	wt	wt	wt	p.R280I (0.05%)	wt	wt	ND	ND	ND
	R_048		AdK	M	65	4			wt	wt	wt	wt	p.G12A (5.00%)	wt	wt	wt	wt	wt	wt	ND	ND	ND
	R_060		AdK	M	83	4			wt	wt	wt	wt	p.G12D (0.12%)	wt	wt	wt	p.R248Q (0.05%); p.G245D (0.21%)	wt	wt	ND	ND	ND
	R_062		AdK	F	85	4			p.L858R (5.50%)	wt	wt	wt	wt	wt	wt	wt	p.G245D (0.06%); p.M237I (0.28%); p.R175H (0.13%)	wt	wt	ND	ND	ND
	R_079		AdK	M	80	4			wt	wt	wt	wt	wt	wt	wt	p.H1047R (0.11%)	wt	wt	wt	ND	ND	ND
	R_096		AdK	F	74	1			wt	wt	wt	wt	wt	wt	wt	p.H1047R (0.19%)	wt	wt	wt	ND	ND	ND
	R_125		AdK	M	77.6356	4			wt	wt	wt	wt	p.G12V (0.47%)	wt	wt	wt	wt	wt	wt	ND	ND	ND
	R_126		AdK	M	59.2712	4			wt	wt	wt	wt	wt	wt	wt	wt	p.G245D (0.06%)	wt	wt	ND	ND	ND
	R_128		AdK	M	71	4			wt	wt	wt	wt	p.G13D (1.17%)	wt	wt	wt	wt	wt	wt	ND	ND	ND
	R_134		AdK	F	47	4			wt	wt	wt	wt	wt	wt	wt	wt	wt	wt	wt	ND	CD74(6) - ROS1(34)	ND
	R_145		AdK	M	77	3			wt	wt	wt	wt	p.G12C (5.90%)	wt	p.T992I (50.50%) (SNP)	wt	p.G245S (3.60%)	wt	wt	ND	ND	ND
	R_149		AdK	F	79	4			wt	wt	wt	wt	wt	wt	wt	wt	wt	wt	wt	ND	ND	ND
	R_150		AdK	M	69	3			wt	wt	wt	wt	wt	wt	wt	p.H1047R (0.20%)	wt	wt	wt	ND	ND	ND
	R_152		AdK	F	70	3			wt	wt	wt	wt	wt	wt	wt	p.H1047R (0.19%)	p.R249S (0.05%); p.H179R (0.05%)	wt	wt	ND	ND	ND
	R_154		AdK	M	69	4			wt	wt	wt	wt	wt	wt	wt	p.E542K (0.31%); p.H1047R (0.31%);	p.R280T (0.06%); p.M237I (0.08%); p.R158L (0.08%)	wt	wt	ND	ND	ND
	B_219		SqK	M	75	2			wt	wt	wt	wt	wt	wt	wt	wt	p.G245S (0.06%); p.R175H (0.06%)	wt	wt	ND	ND	ND
	B_226		SqK	F	80	1			wt	wt	p.G12V (0.06%)	wt	wt	wt	wt	p.H1047R (0.73%)	wt	wt	wt	ND	ND	ND
	B_247		SqK	M	65	3			wt	wt	wt	wt	wt	wt	wt	wt	wt	wt	wt	ND	ND	ND
	C_002		SqK	F	75	2			wt	wt	wt	wt	wt	wt	wt	wt	wt	wt	wt	ND	ND	ND
	C_009		SqK	M	81	3			wt	wt	wt	wt	wt	wt	wt	wt	p.G245D (0.51%); p.H179R (0.16%)	wt	wt	ND	ND	ND
	C_012		SqK	M	82	3			wt	wt	wt	wt	wt	wt	wt	wt	p.R175H (0.05%)	wt	wt	ND	ND	ND
	C_032		SqK	M	79	3			wt	wt	wt	wt	wt	wt	wt	wt	p.C176F (0.05%)	wt	wt	ND	ND	ND
	C_039		SqK	M	80	3			wt	wt	wt	wt	wt	wt	wt	wt	p.Y220C (0.73%)	wt	wt	ND	ND	ND
	C_040		SqK	M	80	4			wt	wt	wt	wt	wt	wt	wt	wt	p.R158L (0.05%)	wt	wt	ND	ND	ND
	C_058		SqK	F	69.4603	4			wt	p.R1275Q (0.05%)	wt	wt	wt	wt	wt	p.E542Q (0.05%)	p.Y220C (0.06%)	wt	wt	ND	ND	ND
	C_063		SqK	M	58	3			wt	wt	wt	wt	wt	wt	wt	p.H1047R (0.09%)	p.R337P (0.05%)	wt	wt	ND	ND	ND
	R_012		SqK	M	73	3			wt	wt	wt	wt	p.G12D (0.05%)	wt	wt	p.H1047L (0.08%)	p.V173M (0.05%); p.G154V (0.08%)	wt	wt	ND	ND	ND
	R_018		SqK	M	69.4603	2			wt	wt	wt	wt	wt	wt	wt	p.H1047R (0.06%)	wt	wt	wt	ND	ND	ND
	R_027		SqK	M	71	3			wt	wt	wt	wt	wt	wt	wt	wt	p.R273H (0.21%)	wt	wt	ND	ND	ND
	R_033		SqK	F	69.6603	4			wt	wt	wt	wt	wt	wt	wt	wt	wt	wt	wt	ND	ND	ND
	R_052		SqK	M	78	3			wt	wt	wt	wt	wt	wt	wt	p.E542K (0.13%); p.H1047R (0.15%)	p.G245D (0.09%); p.C242F (0.15%)	wt	wt	ND	ND	ND
	R_105		SqK	M	77.5753	2			wt	p.R1275Q (0.09%)	wt	wt	wt	wt	wt	wt	wt	wt	wt	ND	ND	ND
	R_108		SqK	M	75.5151	3			wt	p.R1275Q (0.05%)	wt	wt	wt	wt	wt	wt	p.R273L (4.83%)	wt	wt	ND	ND	ND
	R_129		SqK	M	75.0137	3			wt	wt	wt	wt	wt	wt	wt	p.E545K (0.05%); p.H1047L (0.25%)	wt	wt	wt	ND	ND	ND
	R_151		SqK	M	73.8986	1			wt	wt	wt	wt	wt	wt	wt	p.H1047R (0.16%)	wt	wt	wt	ND	ND	ND
	R_153		SqK	M	80.4329	4			wt	wt	wt	wt	wt	wt	wt	p.H1047R (0.07%)	p.R248Q (0.06%)	wt	wt	ND	ND	ND
	C_024		phlogosis	M	67	benign			wt	wt	wt	wt	wt	wt	wt	p.E545K (0.09%); p.H1047R (0.11%)	wt	wt	wt	ND	ND	ND
	C_059		phlogosis	M	78	benign			wt	wt	wt	wt	p.G12V (0.18%)	wt	wt	wt	wt	wt	wt	ND	ND	ND
	C_060		phlogosis	M	81	benign			wt	wt	wt	wt	wt	wt	wt	p.E545K (0.445%); p.H1047R (1.20%)	p.R175L (0.05%)	wt	wt	ND	ND	ND
	C_066		phlogosis	M	79	benign			wt	p.R1275Q (0.05%)	wt	wt	wt	wt	wt	wt	p.Y220S (0.16%)	wt	wt	ND	ND	ND
	C_067		phlogosis	M	75	not determined			wt	wt	wt	wt	wt	wt	wt	p.H1047R (0.20%)	wt	wt	wt	ND	ND	ND
	R_002		phlogosis	M	72	benign			wt	wt	wt	wt	wt	wt	wt	p.H1047R (0.07%)	wt	wt	wt	ND	ND	ND
	C_068		phlogosis	F	71	not determined			wt	wt	wt	wt	wt	wt	wt	wt	wt	wt	wt	ND	ND	ND
	R_005		no disease	M	80	benign			wt	wt	wt	wt	wt	wt	wt	wt	p.G245D (0.06%)	wt	wt	ND	ND	ND
	R_006		no disease	M	42	benign			wt	wt	wt	wt	wt	wt	wt	wt	wt	wt	wt	ND	ND	ND
	R_007		no disease	F	63	benign			wt	wt	wt	wt	wt	wt	wt	wt	p.H179R (0.10%)	wt	wt	ND	ND	ND
	R_010		no disease	M	35	benign			wt	wt	wt	wt	wt	wt	wt	wt	wt	wt	wt	ND	ND	ND
	R_015		no disease	M	61	benign			wt	wt	wt	wt	wt	wt	wt	wt	wt	wt	wt	ND	ND	ND
	R_023*		no disease	F	75	benign *			wt	wt	wt	wt	p.G12D (3.26%)	wt	wt	wt	wt	wt	wt	ND	ND	ND
	R_036		no disease	F	46	benign			wt	wt	wt	wt	wt	wt	wt	wt	wt	wt	wt	ND	ND	ND
	Abbreviations: AdK = adenocarcinomas; SqK = squamous carcinoma; BW = bronchial washing; wt = wild type; neg = negative; SNP = single nucleotide polymorphism
	ND: not detected
	* R023 was diagnosed 3 years after the present BW analysis to carry a lung metastasis from a colon adenocarcinoma.
