# Supplementary material for: Molecular testing on bronchial washings for the diagnosis and predictive assessment of lung cancer
Source: Mol Oncol. 2020 Jun 24;14(9):2163–75. doi: 10.1002/1878-0261.12713 (PMC7463327; doi:10.1002/1878-0261.12713)
Supplement: Supplementary file 4 — Table S3. Mutation analyses in bronchial washings and tissue biopsies from NSCLC adenocarcinoma patients. [file MOL2-14-2163-s004.xlsx]

## Sheet: Last version
	Supplementary Table 3. Mutation analyses in bronchial washings and tissue biopsies from NSCLC adenocarcinoma patients
					MUTATION ANALYSES
	Sample		Tumor Histopathology			EGFR			ALK			ROS1			HER2			KRAS			BRAF			MET			PIK3CA	TP53	MAP2K1	NRAS	RET
						tissue biopsy	BW		tissue biopsy (IHC)	BW		tissue biopsy (IHC)	BW		tissue biopsy	BW		tissue biopsy	BW		tissue biopsy	BW		tissue biopsy	BW		BW	BW	BW	BW	BW
	B_204		AdK			wt	wt		neg	wt		neg	wt			wt			wt			wt			wt		wt	wt	wt	wt	wt
	B_206		AdK			p.L858R	wt		neg	wt		neg	wt			wt			wt			wt			wt		wt	wt	wt	wt	wt
	B_208		AdK			wt	wt		neg	wt		neg	wt			wt			wt			wt			wt		wt	wt	wt	wt	wt
	B_215		AdK			wt	wt		neg	wt		neg	wt			wt		wt	wt			wt			wt		wt	wt	wt	wt	wt
	B_221		AdK			wt	wt		neg	wt		neg	wt			wt		wt	wt			wt			wt		wt	wt	wt	wt	wt
	B_222		AdK			wt	wt		neg	wt		neg	wt			wt			wt			wt			wt		wt	wt	wt	wt	wt
	B_223		AdK			wt	wt		neg	wt		neg	wt			wt			wt			wt			wt		wt	wt	wt	wt	wt
	B_225		AdK			wt	wt		neg	wt		neg	wt			wt		wt	wt			wt			wt		wt	wt	wt	wt	wt
	B_228		AdK			wt	wt		neg	wt		neg	wt			wt		wt	wt			wt			wt		wt	wt	wt	wt	wt
	B_234		AdK			wt	wt		neg	wt		neg	wt			wt		wt	wt			wt			wt		wt	wt	wt	wt	wt
	C_010		AdK			wt	wt		neg	wt			wt		A775_G776 insYVMA	p.E770 insEAYVM (29.60%)		wt	wt		wt	wt		wt	wt		wt	p.R273C (10.30%)	wt	wt	wt
	C_013		AdK			wt	wt		neg	wt		neg	wt		wt	wt		wt	wt		wt	wt		wt	wt		wt	wt	wt	wt	wt
	C_023		AdK			wt	wt		neg	wt			wt			wt			p.G12C (0.39%)			wt			wt		p.E545K (0.26%); p.H1047L (0.10%)	p.R280I (0.05%)	wt	wt	wt
	C_033		AdK			wt	wt		neg	wt			wt			wt		p.G12C	p.G12C (3.50%)			wt			wt		wt	p.H179R (0.56%)	wt	wt	wt
	C_034		AdK			wt	wt		neg	wt		neg	wt		wt	wt		wt	wt		wt	wt		wt	wt		wt	wt	wt	wt	wt
	C_036		AdK			wt	wt			wt			wt			wt			wt			wt			wt		wt	wt	wt	wt	wt
	C_045		AdK			wt	wt			wt			wt			wt			p.G12V (0.08%)			wt			wt		p.H1047R (0.15%)	wt	wt	wt	wt
	C_048		AdK			wt	wt		neg	wt		neg	wt		wt	wt		wt	p.G12C (2.60%)		wt	wt		wt	wt		wt	wt	wt	wt	wt
	C_049		AdK			wt	wt		neg	wt		neg	wt		wt	wt		wt	wt		wt	wt		wt	wt		wt	p.Y220C (0.12%)	wt	wt	wt
	C_051		AdK			wt	wt		neg	wt		neg	wt			wt		p.G12V	p.G12V (1.00%)			wt			wt		wt	p.R248Q (0.05%)	wt	wt	wt
	C_069		AdK			wt	wt		neg	wt			wt			wt			wt			wt			wt		p.E542K (0.05%); p.H1047R (0.18%)	p.C176F (11.20%); p.Y234C (0.05%); p.H179R (0.06%)	wt	wt	wt
	C_070		AdK			wt	wt		neg	wt			wt		wt	wt		wt	p.Q61L (9.60%)		wt	wt		wt	wt		wt		wt	wt	wt
	C_071		AdK			wt	wt			wt			wt			wt		p.G12V	p.G12V (0.40%)			wt			wt		wt	wt	wt	wt	wt
	R_008		AdK			p.G719A	p.G719A (1.10%); p.E709A (1.10%)			wt			wt			wt			wt			wt			wt		wt	wt	wt	wt	wt
	R_048		AdK			wt	wt			wt			wt			wt		p.G12A	p.G12A (5.00%)			wt			wt		wt	wt	wt	wt	wt
	R_060		AdK			wt	wt		neg	wt			wt			wt		p.G12D	p.G12D (0.12%)			wt			wt		wt	p.R248Q (0.05%); p.G245D (0.21%)	wt	wt	wt
	R_062		AdK			p.L858R	p.L858R (5.50%)			wt			wt			wt			wt			wt			wt		wt	p.G245D (0.06%); p.M237I (0.28%); p.R175H (0.13%)	wt	wt	wt
	R_125		AdK				wt		neg	wt			wt			wt			p.G12V (0.47%)			wt			wt		wt	wt	wt	wt	wt
	R_126		AdK			wt	wt		neg	wt			wt			wt		wt	wt			wt			wt		wt	p.G245D (0.06%)	wt	wt	wt
	R_134		AdK			wt	wt		neg	wt			CD74(6) - ROS1(34)			wt		wt	wt		wt	wt			wt		wt	wt	wt	wt	wt
	R_145		AdK			wt	wt		neg	wt			wt			wt		p.G12C	p.G12C (5.90%)			wt			p.T992I (50.50%) (SNP)		wt	p.G245S (3.60%)	wt	wt	wt
	R_150		AdK			wt	wt		POSITIVE	wt			wt			wt			wt			wt			wt		p.H1047R (0.20%)	wt	wt	wt	wt
	R_154		AdK			wt	wt		neg	wt			wt			wt		wt	wt			wt			wt		p.E542K (0.31%); p.H1047R (0.31%)	p.R280T (0.06%); p.M237I (0.08%); p.R158L (0.08%)	wt	wt	wt
	B_203		AdK				p.L858R (0.78%)			wt			wt			wt			wr			wt			wt		wt	wt	wt	wt	wt
	B_207		AdK				wt			wt			wt			wt			wt			wt			wt		p.H1047R (0.54%)	wt	wt	wt	wt
	B_213		AdK				wt			wt			wt			wt			wt			wt			wt		wt	wt	wt	wt	wt
	B_229		AdK				wt			wt			EZR(10) - ROS1(34)			wt			wt			wt			wt		wt	wt	wt	wt	wt
	B_231		AdK				wt			wt			wt			wt			p.Q61delins HDGETCLLDILDTAGQ (0.38%)			wt			wt		wt	wt	wt	wt	wt
	B_236		AdK				wt			wt			wt			wt			wt			wt			wt		wt	wt	wt	wt	wt
	B_238		AdK				wt			wt			wt			wt			wt			wt			wt		wt	wt	wt	wt	wt
	C_005		AdK				wt			wt			wt			wt			wt			wt			wt		wt	p.R273H (0.05%); p.R248L (0.06%)	wt	wt	wt
	C_030		AdK				wt			wt			wt			wt			wt			wt			wt		wt	wt	wt	wt	wt
	C_031		AdK				wt			p.R1275Q (0.07%)			wt			wt			wt			wt			wt		p.H1047R (0.14%)	p.R248Q (0.28%)	wt	wt	wt
	C_057		AdK				wt			wt			wt			wt			wt			wt			wt		wt	wt	wt	wt	wt
	C_064		AdK				exon19: p.V738 delinsVKIPVAI (0.08%)			wt			wt			wt			wt			p.G469V (0.07%)			wt		wt	wt	wt	wt	wt
	R_014		AdK				wt			wt			wt			wt			p.G12C (0.32%)			wt			wt		wt	wt	wt	wt	wt
	R_046		AdK				wt			wt			wt			wt			p.G12A (0.21%)			wt			wt		wt	p.R280I (0.05%)	wt	wt	wt
	R_079		AdK				wt		neg	wt			wt			wt			wt			wt			wt		p.H1047R (0.11%)	wt	wt	wt	wt
	R_096		AdK				wt			wt			wt			wt			wt			wt			wt		p.H1047R (0.19%)	wt	wt	wt	wt
	R_128		AdK				wt			wt			wt			wt			p.G13D (1.17%)			wt			wt		wt	wt	wt	wt	wt
	R_149		AdK				wt			wt			wt			wt			wt			wt			wt		wt	wt	wt	wt	wt
	R_152		AdK				wt			wt			wt			wt			wt			wt			wt		p.H1047R (0.19%)	p.R249S (0.05%); p.H179R (0.05%)	wt	wt	wt
	Abbreviations: AdK = adenocarcinomas; BW = bronchial washing; wt = wild type; neg = negative; SNP = single nucleotide polymorphism
	Note: empty boxes = not determined
